# Supplementary material for: Novel factors of Anopheles gambiae haemocyte immune response to Plasmodium berghei infection
Source: Parasit Vectors. 2016 Feb 9;9:78. doi: 10.1186/s13071-016-1359-y (PMC4746906; doi:10.1186/s13071-016-1359-y)
Supplement: Additional file 1: Table S1. — dsRNA haemocyte-specific library. The main features of target genes and dsRNAs used in this study are presented. DsRNA IDs, KD phenotypes in cell-based RNAi screens [5], VectorBase gene IDs, Affymetrix probe codes and previous ENSEMBL IDs are listed in columns A, B, C, D and E, respectively. Circulating haemocyte microarray information from [2] are summarized in columns F (cluster), G (normalized haemocyte value), H (normalized carcass value) and I (normalized head value). Comments (name and/or homology of An. gambiae genes) and InterPro domain data are reported in columns J and K, respectively. Drosophila melanogaster orthologs are shown in column L, and corresponding FlyBase IDs in column M. D. melanogaster KD phenotypes according to the GenomeRNAi database are reported in column N. This table is modified from Lombardo et al. 2013 [5]. (XLS 81 kb) [file 13071_2016_1359_MOESM1_ESM.xls]

## Sheet: dsRNA library
# dsRNA	KD Phenotype	AGAP ID	Affymetrix probes	Previous ENSEMBL ID	Cluster	Hemocyte (normalized)	Carcasses (normalized)	Heads (normalized)	Comments	InterPRO domains	Orthologs in Drosophila	FlyBase ID	Drosophila KD Phenotype on Genome RNAi
A1	Decreased phagocytosis	AGAP000182	Ag.X.251.0_CDS_at	ENSANGT00000019333	1	2.84324	0.720702	0.451835		IPR001254 Peptidase_S1_S6;IPR001314 Peptidase_S1A	no
A2		AGAP000220	Ag.X.178.0_CDS_at	ENSANGT00000012758	4	7.67433	0.746462	0.692529		IPR000577 FGGY_kin	FBgn0031279	CG3544	Decreased viability
A3		AGAP000249	Ag.X.421.0_CDS_a_at; Ag.X.289.0_CDS_at	ENSANGT00000029522; ENSANGT00000012575	3	3.94018	0.454289	0.945038		IPR005201 Glyco_hydro_85	FBgn0030839	CG5613	Decreased Flag-Mad nuclear accumulation; lethal
A6	increase LRIM1 expression	AGAP001954	Ag.2R.3146.0_CDS_at						Psidin	IPR013026 TPR_region	FBgn0243511	psidin	Lethal; altered muscle morphogenesis; altered regulation of Notch pathway
A7	Decreased phagocytosis	AGAP002243	Ag.2R.1527.0_CDS_at; Ag.2R.874.0_CDS_at	ENSANGT00000027712; ENSANGT00000006257	1	2.00701	0.642081	0.701479		IPR000210 BTB;IPR000306 Znf_FYVE;IPR002110 ANK;IPR013069 BTB_POZ	FBgn0039955	CG41099	No Hits
A8		AGAP002415	Ag.2R.558.0_CDS_a_at	ENSANGT00000014292	2	4.48642	0.991163	0.320454	GTPase (hemocyte activation)	IPR000198 RhoGAP	FBgn0030893	RhoGAP16F	No Hits
A9 (A41)°		SNAP_ANOPHELES00000017730	Ag.3L.1729.1_at							IPR005204 Hemocyanin, N-terminal; IPR008922 Di-copper centre-containing	FBgn0002562	Lsp1alpha	miRNA reporter upregulated; decreased ERK phosphorylation
A10	Decreased phagocytosis	AGAP003879	Ag.2R.330.0_CDS_at	ENSANGT00000017920	6	0.889926	1.66168	0.965929	ATPase	IPR008388 ATPase_V1_S1	FBgn0262515	VhaAC45	Decreased Listeria intracellular infection; altered phenotype in 7 other RNAi screens
A11		AGAP003898	Ag.2R.2891.0_CDS_at	ENSANGT00000017205	4	8.35882	0.841664	0.969639	Leprecan		no
A12		AGAP003960	Ag.2R.1602.0_CDS_at; Ag.2R.566.0_CDS_at	ENSANGT00000015870; ENSANGT00000015844	3.1	2.76679	0.805918	0.679436		IPR001254 Peptidase_S1_S6;IPR001314 Peptidase_S1A;IPR002967 Delta_tubulin	no
A13		AGAP004017	Ag.2R.1056.0_CDS_at	ENSANGT00000023264	4	16.4912	0.780111	0.848006	LRR	IPR003591 LRR_typ;IPR001611 LRR	no
A14	Decreased phagocytosis	AGAP004928	Ag.2L.351.0_CDS_at	ENSANGT00000024708	6	0.577409	0.961589	1.36367	TNF? Eiger	IPR006629 LITAF;IPR006030 Mollsc_rhodpsn_C;IPR007087 Znf_C2H2	FBgn0052280	CG32280	Decreased Listeria intracellular infection; decreased G1 DNA content; increased number of mitotic cells
A15*		AGAP004993B	Ag.2L.472.0_CDS_at	ENSANGT00000010787	4	6.83981	0.772423	0.852546		IPR000034 Laminin_B;IPR001791 Laminin_G;IPR002049 EGF_laminin;IPR006210 EGF;IPR008211 Laminin_N;IPR009254 Laminin_I;IPR010307 Laminin_II;IPR012679 Laminin_G_1;IPR012680 Laminin_G_2;IPR013032 EGF_like_reg	FBgn0002526	LanA	Upregulated Notch pathway after Notch stimulation
A16*		AGAP004993C	Ag.2L.472.0_CDS_at	ENSANGT00000010787	4	6.83981	0.772423	0.852546		IPR000034 Laminin_B;IPR001791 Laminin_G;IPR002049 EGF_laminin;IPR006210 EGF;IPR008211 Laminin_N;IPR009254 Laminin_I;IPR010307 Laminin_II;IPR012679 Laminin_G_1;IPR012680 Laminin_G_2;IPR013032 EGF_like_reg	FBgn0002526	LanA	Upregulated Notch pathway after Notch stimulation
A17		AGAP005174	Ag.2L.461.0_CDS_at	ENSANGT00000015675	1	1.48512	0.963304	0.797287		IPR001680 WD40	FBgn0033247	Nup44A	ERK activation increased; upregulated Notch pathway; increased melanotic mass formation; decreased viability after Serratia marcescens infection 14
A18		AGAP005227	Ag.2L.1343.0_CDS_at	ENSANGT00000015785						IPR000795 ProtSyn_GTP_bd;IPR001806 Ras_trnsfrmng;IPR000795 ProtSyn_GTP_bd;IPR004161 Transl_elong_EFTu/EF1A_2;IPR004160 Transl_elong_EFTu/EF1A_C	FBgn0027836	Dgp-1	Altered muscle morphogenesis; altered regulation of Notch pathway
A19		AGAP005549	Ag.2L.641.0_CDS_a_at; Ag.2L.641.1_UTR_a_at	ENSANGT00000017759	1	1.63837	0.718025	0.853838	Ig MHC	IPR003006 Ig_MHC;IPR004871 CPSF_A_C	FBgn0035162	CG13900	ERK activation increased; decreased calcium entry; siRNA reporter downregulated; upregulated Notch pathway; altered centrosome clustering; altered stem cell self-renewal
A20		AGAP005551	Ag.2L.747.1_CDS_a_at; Ag.2L.747.0_CDS_a_at	ENSANGT00000007196.a,b; ENSANGT00000025661	2	3.07519	0.656285	0.861003	Rab5	IPR002653 Znf_A20;IPR003123 VPS9;IPR013995 VPS9_sub	FBgn0262937	Rabex-5	Altered centrosome clustering
A21		AGAP005992	Ag.2L.985.0_CDS_at	ENSANGT00000010747	3	4.95262	0.963146	0.645043	Q5XM68	IPR002401 Cyt_P450_E_grp-I;IPR001128 Cyt_P450;IPR002403 Cyt_P450_E_grp-IV	FBgn0000449	dib	Decreased Flag-Mad nuclear accumulation
A22	Increased phagocytosis	AGAP006769	Ag.2L.591.0_CDS_a_at; Ag.2L.591.1_CDS_a_at	ENSANGT00000020342; ENSANGT00000027627	3	3.16424	0.626888	0.509783			FBgn0035282	CG13936	Decreased Hedgehog reporter activity; altered regulation of Notch pathway
A23	increased LRIM1 expression	AGAP007499	Ag.2L.1289.2_at; Ag.2L.1289.1_CDS_a_at	ENSANGT00000029645	4	15.7559	0.468068	0.565283		IPR000644 CBS;IPR001807 Cl-channel_volt;IPR014743 Cl-channel_core	FBgn0033755	ClC-b	Increased ERK phosphorylation after sSpitz and EGF stimulation
A24		AGAP007540	Ag.2L.1291.0_CDS_at	ENSANGT00000025800	1	1.44776	0.743952	1.02522		IPR002035 VWF_A	FBgn0031314	CG4785	Endo-siRNA, siRNA and miRNA reporter upregulated; decreased viability; downregulation of Notch pathway; completely lethal at pupal stage
A25		AGAP008086	Ag.3R.543.0_CDS_a_at	ENSANGT00000011665	1	2.28904	0.647222	1.07574	Humoral PRR, Lectin	IPR001431 Pept_M16_Zn_BS;IPR001220 Lectin_legB;IPR011765 Pept_M16_N;IPR007863 Peptidase_M16_C	FBgn0033235	CG8728	Developmentally lethal; altered Notch pathway
A26	Increased phagocytosis	AGAP008492	Ag.3R.2222.1_at; Ag.3R.2222.0_CDS_at	ENSANGT00000029563							FBgn0032166	CG4619	No Hits
A27		AGAP008521	Ag.3R.359.0_CDS_at	ENSANGT00000011117	3	3.22759	0.986828	0.528766	Similar to low density lipoprotein receptor adaptor protein 1	IPR006020 PTB_PID Phosphotyrosine interaction region	no
A28		AGAP008908	Ag.3R.253.0_CDS_at							IPR001680 WD40	FBgn0001961	Sop2	Altered cell morphology; decreased Listeria intracellular infection; altered muscle morphogenesis; decreased M. fortuitum infection; decreased E. coli phagocytosis; altered Notch pathway
A29		AGAP008909	Ag.3R.333.0_CDS_at	ENSANGT00000013993	1	1.36482	0.634563	0.999546		IPR008914 PEBP PhosphatidylEthanolamine-Binding Protein	FBgn0032453	CG6180	No Hits
A30	increased LRIM1 basal activity	AGAP009119	Ag.3R.815.1_at; Ag.3R.815.0_CDS_at	ENSANGT00000010637	1	1.38681	0.575022	0.937528		IPR001440 TPR_1;IPR006636 STI1_HS_bd;IPR013026 TPR_region;IPR013105 TPR_2	FBgn0029676/FBgn0260484	HIP-R/HIP	Increased G2 DNA content 8;
A31		AGAP009200	Ag.3R.33.0_CDS_a_at	ENSANGT00000026245	4.3	9.03385	0.723324	0.557363	Q8T5G4 Collagen (TNF) eiger	IPR000694 PRO_rich;IPR001442 Procollagn4_C;IPR002961 TNF_C;IPR008160 Collagen;IPR002961 TNF_C	no
A32		AGAP009201	Ag.3R.425.0_CDS_a_at	ENSANGT00000016652	4	8.15775	0.84049	0.82773	Collagen (TNF) eiger	IPR001442 Procollagn4_C;IPR003979 tropoelastin;IPR008160 Collagen	no
A33	Increased phagocytosis/Decreased CEC expression	AGAP009459	Ag.3R.827.0_CDS_at	ENSANGT00000018666	3	5.51356	0.972854	0.678838	Protein Kinase	IPR000719 Prot_kinase;IPR001245 Tyr_pkinase;IPR002290 Ser_thr_pkinase;IPR008271 Ser_thr_pkin_AS	FBgn0004106	cdc2	Altered cell morphology; altered cell cycle regulation; altered cell morphology; increased Listeria intracellular infection; reduced Clamydia infection; decreased Drosophila C virus and influenza replication; reduced ERK activation; downregulation of JAK/STAT pathway; increased mitochondrial activity; alterated Notch pathway; upregulated Wg pathway; decreased Wnt expression
A34		AGAP009792	Ag.3R.268.0_CDS_at	ENSANGT00000015835	3	4.78523	0.913389	0.474143		IPR000225 Armadillo;IPR000357 HEAT;IPR002652 Importin-a-like_IBB-bd	FBgn0011823	Pen	Downregulated Notch pathway
A35		AGAP010580	Ag.3L.700.0_CDS_at	ENSANGT00000016239	4	24.8865	0.601771	0.797729	Neurotransmitter-gated ion-channel ligand binding domain		FBgn0029147	NtR	No Hits
A36		AGAP010587	Ag.3L.524.0_CDS_at	ENSANGT00000016273						IPR001440 TPR_1;IPR003107 HAT;IPR013026 TPR_region;IPR013105 TPR_2	FBgn0021847	l(2)k14710	Lethal; upregulated Notch pathway; altered differentiation in neural stem cells
A37	Decreased phagocytosis	AGAP011223	Ag.3L.654.0_CDS_at	ENSANGT00000011252	4	16.8583	0.785843	0.859398		IPR002181 Fibrinogen_a/b/g_C	no
A38		AGAP011984	Ag.3L.1609.0_CDS_at	ENSANGT00000015302	4	9.40208	0.792956	0.871049	Humoral PRR, Lectin	IPR000772 Ricin_B_lectin;IPR001173 Glyco_trans_2	FBgn0035375	pgant6	Alterated protein secretion and Golgi organization; increased ERK phosphorylation
A39		AGAP012034	Ag.3L.2046.0_CDS_at	ENSANGT00000026523	3	5.43583	0.819513	0.44222		IPR001314 Peptidase_S1A;IPR001254 Peptidase_S1_S6	no
A41 (A9)°		SNAP_ANOPHELES00000017730	Ag.3L.1729.1_at							IPR005204 Hemocyanin, N-terminal; IPR008922 Di-copper centre-containing	FBgn0002562	Lsp1alpha	miRNA reporter upregulated; decreased ERK phosphorylation
A41-I		AGAP010658	Ag.3L.1729.1_at							IPR005204 Hemocyanin, N-terminal; IPR008922 Di-copper centre-containing	FBgn0002562	Lsp1alpha	miRNA reporter upregulated; decreased ERK phosphorylation
°	same gene
*	same gene
Table S1
