# Supplementary material for: Novel factors of Anopheles gambiae haemocyte immune response to Plasmodium berghei infection
Source: Parasit Vectors. 2016 Feb 9;9:78. doi: 10.1186/s13071-016-1359-y (PMC4746906; doi:10.1186/s13071-016-1359-y)
Supplement: Additional file 5: Table S4. — Oocysts and melanised ookinetes dataset. (XLSX 195 kb) [file 13071_2016_1359_MOESM5_ESM.xlsx]

## Sheet: Summary and Legend
dsRNA	ID	rep
#A1	AGAP000182	1
#A2	AGAP000220	2
#A3	AGAP000249	1
#A6	AGAP001954	4
#A7	AGAP002243	2
#A8	AGAP002415	1
#A9	SNAP_ANOPHELES00000017730	3
#A10	AGAP003879	3
#A11	AGAP003898	1
#A12	AGAP003960	3
#A13	AGAP004017	3
#A14	AGAP004928	3
#A15	AGAP004993B	4
#A16	AGAP004993C	3
#A17	AGAP005174	3
#A18	AGAP005227	2
#A19	AGAP005549	1
#A20	AGAP005551	2
#A21	AGAP005992	3
#A22	AGAP006769	1
#A23	AGAP007499	2
#A24	AGAP007540	3
#A25	AGAP008086	3
#A26	AGAP008492	1
#A27	AGAP008521	1
#A28	AGAP008908	2
#A29	AGAP008909	3
#A30	AGAP009119	3
#A31	AGAP009200	3
#A32	AGAP009201	3
#A33	AGAP009459	2
#A34	AGAP009792	3
#A35	AGAP010580	2
#A36	AGAP010587	1
#A37	AGAP011223	3
#A38	AGAP011984	2
#A39	AGAP012034	3
#A41	SNAP_ANOPHELES00000017730	1
#A41-I	AGAP010658	4
Table S4
Legend:
dsRNA:	dsRNA code
ID:	AGAP identification code (VectorBase)
rep:	number of replicates
Sum ooc:	sum of oocysts
Average:	average of oocysts per midgut
St dev:	standard deviation
Sum mel ook:	sum of melanised ookinetes
Average:	average of melanised ookinetes per midgut
tot midgut:	number of midguts analysed
pos ooc:	number of midguts with oocysts
pos mel:	number of midguts with melanised ookinetes
pos par:	number of midguts with oocysts and/or melanised ookinetes
%ooc:	prevalence of midguts with oocysts
%mel:	prevalence of midguts with melanised ookinetes
%par:	prevalence of midguts with oocysts and/or melanised ookinetes

## Sheet: AGAP000182
A1_AGAP000182	LacZ	LacZ	#A1	#A1
1 rep	oocysts	melanised ookinetes	oocysts	melanised ookinetes
1	0		0
2	0		0	15
3	0		0	35
4	0		0	2
5	0		0	100
6	0		0
7	0	18	0
8	2	4	5
9	3		11
10	3		12
11	3		13	7
12	4		24
13	5		38
14	5		56
15	5	4	71
16	6	1	80
17	7
18	12
19	13
20	18
21	31
22	33
23	42
24	50
25	85
26	90
Sum ooc	417		310
Average	16.0385		19.375
St dev	25.1356		27.1413
Sum mel ook		27		159
Average		6.75		31.8
tot midgut	26		16
pos ooc	19		9
pos mel	4		5
pos par	20		13
%ooc	73.0769		56.25
%mel	15.3846		31.25
%par	76.9231		81.25

## Sheet: AGAP000220
A2_AGAP000220	LacZ	LacZ	#A2	#A2	LacZ	LacZ	#A2	#A2
2 rep	oocysts	melanised ookinetes	oocysts	melanised ookinetes	oocysts	melanised ookinetes	oocysts	melanised ookinetes
1	0		0		0	32	0	18
2	0	1	2		0	27	0
3	0		2		1	10	0
4	0		5		2	2	1	64
5	0	40	5		2		2	15
6	1	3	5	3	3	1	7	14
7	1	30	11		5		10
8	2		14		5	6	11	5
9	3	7	15	8	6	65	13
10	5		18	1	8		16
11	5		22		9		17	8
12	7		34		15	10	19
13	7		38		15		19
14	8		50		17		20
15	11		54		21		21
16	12				22		21
17	15				22		25	2
18	21				30		30
19	22				31		34
20	23				40		38
21	101	2			45		40
22					53		54
23					54		63
24					58		76
25					62		78
26					77		96
27					96		97
28					108		98
29					113		109
30					118		250
31					118
32					210
33					220
34					315
Sum ooc	244		275		1901		1265
Average	11.619		18.3333		55.9118		42.1667
St dev	21.8368		17.7429		72.5465		51.4387
Sum mel ook		83		12		153		126
Average		13.8333		4		19.125		18
tot midgut	21		15		34		30
pos ooc	16		14		32		27
pos mel	6		3		8		7
pos par	18		14		34		28
%ooc	76.1905		93.3333		94.1176		90
%mel	28.5714		20		23.5294		23.3333
%par	85.7143		93.3333		100		93.3333

## Sheet: AGAP000249
A3_AGAP000249	LacZ	LacZ	#A3	#A3
1 rep	oocysts	melanised ookinetes	oocysts	melanised ookinetes
1	0		0
2	0	1	0
3	0		0
4	0		0
5	0	40	0	1
6	1	3	0
7	1	30	2
8	2		4	3
9	3	7	5
10	5		9
11	5		10
12	7		11
13	7		12
14	8		12
15	11		15
16	12		15
17	15		20	7
18	21		20	1
19	22		26
20	23		40
21	101	2	68
22			70
23
Sum ooc	244		339
Average	11.619		15.4091
St dev	21.8368		20.0729
Sum mel ook		83		12
Average		13.8333		3
tot midgut	21		22
pos ooc	16		16
pos mel	6		4
pos par	18		17
%ooc	76.1905		72.7273
%mel	28.5714		18.1818
%par	85.7143		77.2727

## Sheet: AGAP001954
A6_AGAP001954	LacZ	LacZ	#A6	#A6	LacZ	LacZ	#A6	#A6	LacZ	LacZ	#A6	#A6	LacZ	LacZ	#A6	#A6
4 rep	oocysts	melanised ookinetes	oocysts	melanised ookinetes	oocysts	melanised ookinetes	oocysts	melanised ookinetes	oocysts	melanised ookinetes	oocysts	melanised ookinetes	oocysts	melanised ookinetes	oocysts	melanised ookinetes
1	0		0	3	0	53	0	30	0	22	0	6	0	130	0	150
2	0		0		0	5	0	6	0	4	0	1	0		0
3	0		0	100	0	3	0		5		0		0		0	2
4	0		0		0		2	5	9		0		1		0
5	0		0	20	0		2		12	30	1	3	1		3	13
6	0		0	2	0	18	4	5	50		1	2	4	2	4	2
7	0	18	2		0	2	8		52	4	3	7	5	3	4	8
8	2	4	2		0		8	1	57		6		6	60	5	150
9	3		3		3	3	10		114		14	5	11	15	5
10	3		6		3		10	1	200		20	32	14		11
11	3		7		6		16				22		21	1	18
12	4		8		8		48	2			50		23	18	18	2
13	5		8	2	12	3					70		24	30	23
14	5		10		13						70		24	60	26
15	5	4	10		20						75	1	27		30
16	6	1	14								200	2	37		31	6
17	7		24								250	115	43		32	25
18	12		25	1									45	20	47	12
19	13		29										47		71	1
20	18		39										71		78
21	31		50										74		94
22	33		68										75	1	98
23	42		80										112		170
24	50		110										135		260
25	85												220
26	90
Sum ooc	417		495		65		108		499		782		1020		1028
Average	16.0385		20.625		4.33333		9		49.9		46		40.8		42.8333
St dev	25.1356		29.1947		6.26403		13.2802		63.9435		73.1351		51.7985		62.2727
Sum mel ook		27		128		87		50		60		174		340		371
Average		6.75		21.3333		12.4286		7.14286		15		17.4		30.9091		33.7273
tot midgut	26		24		15		12		10		17		25		24
pos ooc	19		18		7		9		8		13		22		20
pos mel	4		6		7		7		4		10		11		11
pos par	20		22		12		11		9		15		23		22
%ooc	73.0769		75		46.6667		75		80		76.4706		88		83.3333
%mel	15.3846		25		46.6667		58.3333		40		58.8235		44		45.8333
%par	76.9231		91.6667		80		91.6667		90		88.2353		92		91.6667

## Sheet: AGAP002243
A7_AGAP002243	LacZ	LacZ	#A7	#A7	LacZ	LacZ	#A7	#A7
2 rep	oocysts	melanised ookinetes	oocysts	melanised ookinetes	oocysts	melanised ookinetes	oocysts	melanised ookinetes
1	0	3	0		0	2	0	5
2	1	12	0		2	6	0
3	3		0		4		0	2
4	5		0		5		0	5
5	19		0	1	6		0
6	21		1		6		0
7	35		1	1	8		1
8	40	3	2		13	16	1
9	57		4		14		2
10	132		22		18		3
11			60		19		3	2
12			66		30		5	2
13			68		37		6
14			120		40		6
15			150		40		7	7
16			150	1	41	1	8	250
17					49		12
18					54		15
19					55		15	5
20					64		18
21					79		44
22					79		54
23					80		55	2
24					91		55
25					100		60
26					105		76
27					118		84
28					130		120
29					132		150
Sum ooc	313		644		1419		800
Average	31.3		40.25		48.931		27.5862
St dev	40.1913		55.7165		41.327		39.3324
Sum mel ook		18		3		25		280
Average		6		1		6.25		31.1111
tot midgut	10		16		29		29
pos ooc	9		11		28		23
pos mel	3		3		4		9
pos par	10		12		29		26
%ooc	90		68.75		96.5517		79.3103
%mel	30		18.75		13.7931		31.0345
%par	100		75		100		89.6552

## Sheet: AGAP002415
A8_AGAP002415	LacZ	LacZ	#A8	#A8
1 rep	oocysts	melanised ookinetes	oocysts	melanised ookinetes
1	0	70	0
2	0		0
3	0	300	0
4	0		0
5	2		0	18
6	4	2	0	5
7	5		0
8	10		0
9	23		1	2
10	35		1
11	42	1	2	7
12	100		3
13	120		8	1
14			43
15			45
16			56
17			85
18			115
Sum oo	341		359
Average	26.2308		19.9444
St dev	39.9148		34.6231
Sum mel oo		373		33
Average		93.25		6.6
tot midgut	13		18
pos ooc	9		10
pos mel	4		5
pos par	11		12
%ooc	69.2308		55.5556
%mel	30.7692		27.7778
%par	84.6154		66.6667

## Sheet: AGAP010658°
A9_A41_SNAP_ANOPHELES00000017730	LacZ	LacZ	#A9	#A9	LacZ	LacZ	#A9	#A9	LacZ	LacZ	#A9	#A9
3 rep	oocysts	melanised ookinetes	oocysts	melanised ookinetes	oocysts	melanised ookinetes	oocysts	melanised ookinetes	oocysts	melanised ookinetes	oocysts	melanised ookinetes
1	0		1		0		0		0		0
2	0	1	4		0	7	0		0	1	0
3	0		7		0		0		2		5
4	0		18		1		0		3		7	1
5	0	40	24		1	4	0	8	12		15
6	1	3	33		1	40	3		15		16
7	1	30	36		3	4	3		15		26
8	2		42		4		9		15		31
9	3	7	56		4		21		23		34
10	5		105		6		27		45		35
11	5		106		6		28		51		64
12	7				6		32	2	57		120
13	7				7	15	45		67		140
14	8				7		53				200
15	11				8		60				260
16	12				9		63				400
17	15				11		64
18	21				15		70
19	22				18		92
20	23				21		113
21	101	2			24		152
22					25		153
23					26		215
24					31		295
25					34
26					42
27					110
28					160
29					180
Sum ooc	244		432		760		1498		305		1353
Average	11.619		39.2727		26.2069		62.4167		23.4615		84.5625
St dev	21.8368		36.8051		45.2954		75.749		23.3973		114.268
Sum mel ook		83		0		70		10		1		1
Average		13.8333		#DIV/0!		14		5		1		1
tot midgut	21		11		29		24		13		16
pos ooc	16		11		26		19		11		14
pos mel	6		0		5		2		1		1
pos par	18		11		27		20		12		14
%ooc	76.1905		100		89.6552		79.1667		84.6154		87.5
%mel	28.5714		0		17.2414		8.33333		7.69231		6.25
%par	85.7143		100		93.1034		83.3333		92.3077		87.5

## Sheet: AGAP003879
A10_AGAP003879	LacZ	LacZ	#A10	#A10	LacZ	LacZ	#A10	#A10	LacZ	LacZ	#A10	#A10
3 rep	oocysts	melanised ookinetes	oocysts	melanised ookinetes	oocysts	melanised ookinetes	oocysts	melanised ookinetes	oocysts	melanised ookinetes	oocysts	melanised ookinetes
1	0	70	0		0	2	0	18	1		1	20
2	0		0	5	2	6	0	5	1		2	10
3	0	300	0		4		0	1	2		2	25
4	0		0	5	5		0		3		3
5	2		0		6		0		5		4
6	4	2	0	120	6		1	4	5		4	5
7	5		0	58	8		1	40	10		5
8	10		0	93	13	16	1	1	10		6	4
9	23		0	30	14		2		12	1	9	7
10	35		0		18		3	14	12		12	100
11	42	1	0		19		4	2	12		24	4
12	100		2		30		4	1	18		29
13	120		2		37		5		20		37
14			16		40		7		22		63
15			16		40		7	5	25		79	45
16			20		41	1	12		30		82
17			25	2	49		13		31	2	100	15
18			50		54		13		36		178
19					55		13		39	6	193	1
20					64		16		42		194
21					79		18		70		195
22					79		18	2	70		238
23					80		19		78		270
24					91		20		103		400
25					100		23		110
26					105		35		110
27					118		42		120
28					130		46		160	5
29					132		46		230	5
30							51
31							71
32							80	9
33							90
34							131
Sum ooc	341		131		1419		792		1387		2130
Average	26.2308		7.27778		48.931		23.2941		47.8276		88.75
St dev	39.9148		13.4855		41.327		30.6945		55.4939		109.377
Sum mel ook		373		313		25		102		19		236
Average		93.25		44.7143		6.25		8.5		3.8		21.4545
tot midgut	13		18		29		34		30		24
pos ooc	9		7		28		29		30		24
pos mel	4		7		4		12		5		11
pos par	11		13		29		32		30		24
%ooc	69.2308		38.8889		96.5517		85.2941		100		100
%mel	30.7692		38.8889		13.7931		35.2941		16.6667		45.8333
%par	84.6154		72.2222		100		94.1176		100		100

## Sheet: AGAP003898
A11_AGAP003898	LacZ	LacZ	#A11	#A11
1 rep	oocysts	melanised ookinetes	oocysts	melanised ookinetes
1	0		0	32
2	0	1	0
3	0		0
4	0		0	2
5	0	40	0	3
6	1	3	0
7	1	30	0
8	2		0	10
9	3	7	0	85
10	5		0	78
11	5		0	4
12	7		1	1
13	7		1
14	8		2	6
15	11		4
16	12		5
17	15		6
18	21		8
19	22		15
20	23		18
21	101	2	22
22			45
23			80
Sum ooc	244		207
Average	11.619		9
St dev	21.8368		18.7592
Sum mel ook		83		221
Average		13.8333		24.5556
tot midgut	21		23
pos ooc	16		12
pos mel	6		9
pos par	18		19
%ooc	76.1905		52.1739
%mel	28.5714		39.1304
%par	85.7143		82.6087

[truncated: 30 more sheets: AGAP003960, AGAP004017, AGAP004928, AGAP004993B, AGAP004993C, AGAP005174, AGAP005227, AGAP005549, AGAP005551, AGAP005992, AGAP006769, AGAP007499, AGAP007540, AGAP008086, AGAP008492, AGAP008521, AGAP008908, AGAP008909, AGAP009119, AGAP009200 …]
